# Supplementary material for: Effects of Membrane and Biological Target on the Structural and Allosteric Properties of Recoverin: A Computational Approach
Source: Int J Mol Sci. 2019 Oct 10;20(20):5009. doi: 10.3390/ijms20205009 (PMC6829511; doi:10.3390/ijms20205009)
Supplement: Supplementary file 1 [file ijms-20-05009-s001.zip]

Archive with 3 entries (2 files):
- ijms-610663 suppl for final/
- ijms-610663 suppl for final/ijms-610663 suppl for final.pdf
- ijms-610663 suppl for final/Video_S1.mp4
